# Supplementary material for: IDCC-SAM: A Zero-Shot Approach for Cell Counting in Immunocytochemistry Dataset Using the Segment Anything Model
Source: Bioengineering (Basel). 2025 Feb 14;12(2):184. doi: 10.3390/bioengineering12020184 (PMC11851800; doi:10.3390/bioengineering12020184)
Supplement: Supplementary file 1 [file bioengineering-12-00184-s001.zip]

Archive with 1 entries (1 files):
- bioengineering-3455889-supplementary.pdf
